# Supplementary material for: On-Site Pilot-Scale Microalgae Cultivation Using Industrial Wastewater for Bioenergy Production: A Case Study towards Circular Bioeconomy
Source: Bioengineering (Basel). 2023 Nov 21;10(12):1339. doi: 10.3390/bioengineering10121339 (PMC10740855; doi:10.3390/bioengineering10121339)
Supplement: Supplementary file 1 [file bioengineering-10-01339-s001.zip]

Archive with 1 entries (1 files):
- bioengineering-2707577-supplementary.pdf
